# Supplementary material for: Exploring neural entrainment and synchrony in response to repeated 60 Hz flickering white light in healthy volunteers
Source: PLoS One. 2025 Oct 7;20(10):e0332310. doi: 10.1371/journal.pone.0332310 (PMC12503310; doi:10.1371/journal.pone.0332310)
Supplement: S2 Table — (XLSX) [file pone.0332310.s002.xlsx]

## Sheet: Sheet1
Components and product numbers for the 60 Hz light stimulation device
Component	Description	Manufacturer/ Catalog number
Headset base	Safety glasses frame	Uvex Ultrasonic, Part No. 9302245
LED strip	Chromatic LED strip, 120 LEDs/m, 35 cm used	RS, Part No. D0-55-35-1-120-F8-20-FP
Arduino boards	Microcontroller	Arduino Nano, SKU A000005
Printed circuit board	For assembling control circuitry	RS, Manufacturer Part No. RE942-S3
Potentiometer	10 kΩ for light intensity adjustment	RS, Part No. P16NP103MAB15
P-channel MOSFET	switching for LED	RS, IRF9540NPBF
MOSFET gate driver	Ensures fast switching of MOSFET	RS, TC4420CPA
Power supply	Rechargeable power bank	RS, Part No. 57976 101 111
Photoresistor	Light detection for synchronization	RS, TS2134-A
Shielding mesh (Faraday cage)	Copper mesh to minimize electromagnetic noise	Thorlabs, Catalog No. PSY406
Shielded data cable	Shielded cable connecting LED to Arduino	RS PRO Data Cable, Part No. 303-95-459
Oscilloscope (for calibration)	Used to measure and verify stimulation frequency	Keysight Edux1052A, Part No. 302-25-092
Spectrometer	Measures LED light spectrum	Thorlabs CCS200
Digital Handheld Optical Power and Energy Meter Console	For light intensity measurements	Thorlabs PM100D
Rechargeable lithium battery	Powering up the acquisition board	RS, Part No. 304-24-383 - 5 V, 2A
